# Supplementary material for: Knowledge driven decomposition of tumor expression profiles
Source: BMC Bioinformatics. 2009 Jan 30;10(Suppl 1):S20. doi: 10.1186/1471-2105-10-S1-S20 (PMC2648763; doi:10.1186/1471-2105-10-S1-S20)
Supplement: Additional file 1 — Names of the gene sets used. In this table, we indicate which gene sets were used for which of the Hanahan hallmarks. [file 1471-2105-10-S1-S20-S1.xls]

## Sheet: Sheet1
Hanahan Hallmark	Gene set Name
Apoptosis	GO:0006915: apoptosis
Apoptosis	GO:0006916: anti-apoptosis
Apoptosis	GO:0042981: regulation of apoptosis
Apoptosis	KEGG - hsa04210 - Apoptosis
Apoptosis	Reactome: Apoptosis
Cell growth	GO:0001558: regulation of cell growth
Cell growth	GO:0001560: regulation of cell growth by extracellular stimulus
Cell growth	GO:0016049: cell growth
Cell growth	GO:0030307: positive regulation of cell growth
Cell growth	GO:0030308: negative regulation of cell growth
Angiogenesis	GO:0001525: angiogenesis
Angiogenesis	GO:0045765: regulation of angiogenesis
Angiogenesis	GO:0060055: angiogenesis involved in wound healing
DNA replication	GO:0006260: DNA replication
DNA replication	KEGG - hsa03030 - DNA replication
DNA replication	Reactome: DNA Replication
